# Supplementary material for: External validation and extension of the Early Prediction of Functional Outcome after Stroke (EPOS) prediction model for upper limb outcome 3 months after stroke
Source: PLoS One. 2022 Aug 8;17(8):e0272777. doi: 10.1371/journal.pone.0272777 (PMC9359545; doi:10.1371/journal.pone.0272777)
Supplement: S1 Appendix — (XLSX) [file pone.0272777.s013.xlsx]

## Sheet: Cohort1
ID	SA_1	SA_2	FE_1	FE_2	ARAT_3	MI_LE_1	NIHSS_1	TCTs_1	DOM_AFF	STR_SD	BMFRD	SEX	AGE
1	14	25	1	1	42	42	7	25	1	2	2	2	84
2	0	0	0	0	27	0	14	0	2	1	1	1	75
3	0	0	0	0	0	0	21	0	2	1	2	1	76
4	9	9	0	0	0	32	17	0	2	1	2	2	75
5	25	25	2	2	47	75	4	25	1	2	3	2	51
6	14	25	1	1	54	83	1	25	2	1	3	1	69
7	14	14	1	1	38	63	5	25	1	2	1	1	73
8	9	25	0	1	55	47	8	0	2	1	3	1	74
9	0	0	0	0	5	28	12	0	2	1	2	2	72
10	14	14	1	1	38	37	7	25	2	1	3	1	75
11	14	14	2	1	46	72	4	25	1	2	2	2	83
12	19	33	1	2	51	75	3	25	2	1	1	1	68
13	14	14	1	1	41	32	10	0	2	1	1	2	86
14	14	25	1	2	48	100	6	25	1	1	3	1	83
15	19	33	0	1	37	47	11	12	1	1	2	1	65
16	14	25	1	2	38	64	11	25	1	2	2	1	75
17	14	0	1	0	0	42	11	25	1	2	1	1	75
18	0	0	0	0	3	0	13	0	1	1	1	1	59
19	0	0	0	0	3	37	17	0	2	1	1	1	78
20	0	9	0	0		23	11	25	1	2	3	1	79
21	0	14	0	0	8	0	17	0	2	1	2	2	76
22	9	9	0	0	52	0	9	0	1	2	3	2	69
23	14	14	0	0	13	47	8	25	2	1	2	1	73
24	25	33	1	2	57	42	5	25	2	1	3	1	83
25	9	14	1	1	54	37	11	0	2	1	1	1	60
26	0	0	0	0	5	9	20	0	2	1	2	1	73
27	0	14	0	1	40	32	16	0	2	1	2	2	84
28	25	14	1	1	48	85	7	25	2	1	3	1	63
29	14	14	0	0	32		8	25	1	2	3	1	72
30	14	25	1	1	53	53	2	25	2	1	3	1	92
31	9	19	0	1	17	18	8	25	1	2	1	2	70
32	14		1		1	28	14	0	2	1	2	2	68
33	14	19	1	2	55	32	5	0	2	1	3	2	79
34	25		2		35	91	5	0	1	2	3	1	74
35	14	9	1	0	0	43	11	0	1	2	3	1	84
36	14	25	1	1	55	85	5	25	1	2	3	1	66
37	0	25	0	1	38	0	16	0	2	1	1	1	49
38	14	33	1	2	40	27	8	0	1	2	3	1	76
39	0	0	0	0	0	0	18	0	2	1	1	2	75
40	0	9	0	0	4	18	13	0	2	1	3	1	72

## Sheet: Cohort2
ID	SA_1	SA_2	FE_1	FE_2	ARAT_3	MI_LE_1	NIHSS_1	TCTs_1	DOM_AFF	STR_SD	BMFRD	SEX	AGE
1	25		2			91	1	25	1	1	3	1	53
2	25	25	2	2	57	91	0	25	1	2	3	1	64
3	25	25	2	2	57	85	3	25	1	2	3	2	58
4	14	25	1	1	53	53	2	25	2	1	3	1	92
5	25	25	1	2	38	75	3	25	2	1	3	2	72
6	0	0	0	0	0	0	20	0	2	1	2	1	77
7	25	25	2	2	57	91	5	25	1	2	2	1	41
8	19	19	1	1	54	42	7	25	2	1	2	2	72
9	9	14	0	1	0	23	10	25	2	2	2	1	47
10	14	14	0	1	31	37	9	25	1	2	2	1	72
11	9	9	0	0	52	9	10	12	1	2	3	2	69
12	14	14	1	2	37	42	6	12	1	2	2	1	77
13	9	14	0	1	38	47	13	12	1	1	2	1	63
14	14	14	0	0	10	72	6	25	1	2	3	1	74
15	0	0	0	0	0	27	17	12	2	2	1	1	66
16	14	14	1	1	42	64	5	25	1	2	3	1	83
17	14	25	0	1	55	47	8	0	2	1	3	1	74
18	14	19	1	2	57	53	5	25	1	2	2	1	82
19	14	14	2	2	54	69	2	25	2	1	3	2	74
20	0	0	0	0	0	0	12	0	2	1	3	2	68
21	14	14	1	1	46	72	3	25	1	2	2	2	83
22	25	14	1	1	48	91	3	25	2	1	3	1	63
23	14	14	1	0	57	64	6	25	1	2	2	1	34
24	9	25	1	2	38	18	12	12	1	1	2	1	49
25	14	14	0	0	13	42	9	12	2	1	2	1	73
26	14	9	0	0	0	28	11	0	2	1	2	2	88
27	0		0		0	0	16	25	2	1	3	2	66
28	0	9	0	0	27	42	13	25	2	1	2	1	54
29	25	25	1	2	57	69	4	25	1	2	2	2	73
30	9	9	0	1	3	28	8	25	1	2	3	1	74
31	14	19	1	0	27	42	9	25	1	1	3	1	77
32	9	14	0	1	38	28	9	25	2	1	3	1	69
33	14	25	1	1	56	85	5	25	1	2	3	1	66
34	14	14	1	1	52	42	5	25	1	2	2	2	59
35	25	33	1	2	57	42	5	25	2	1	3	1	83
36	25	25	1	1	57	53	6	25	2	1	3	1	48
37	25	25	0	1	57	100	1	25	1	2	3	2	74
38	14	14	1	1	57	48	6	25	1	1	3	1	69
39	0	9	0	0	7	9	13	0	2	1	1	2	80
40	19	19	1	1	52	42	5	25	2	1	1	2	83
41	0	0	0	0	0	18	20	0	1	1	1	2	75
42	14	14	1	0		63	8	25	1	2	2	2	70
43	14		0		38	100	7	25	1	2	2	1	75
44	33	33	2	2	57	81	0	25	2	1	3	2	76
45	14	14	1	1	38	63	5	25	2	2	1	1	73
46	14	25	1	1	57	64	17	25	1	2	1	2	62
47	25	25	1	1		42	4	25	1	2	3	1	65
48	14	14	1	1	57	42	6	25	2	1	2	1	77
49	14	19	0	1	55	42	14	25	2	1	1	1	53
50	0	0	0	0	0	0	17	0	2	1	1	2	75
51	14	14	1	1	38	42	8	25	1	2	1	1	54
52	9	9	0	0	0	42	9	25	1	2	2	2	52
53	14	25	1	1	50	75	6	25	1	2	2	2	84
54	14	14	2	1	12	80	4	12	2	1	3	2	85
55	0		1		38	0	10	0	1	2	2	2	90
56	14	14	1	1	24	42	7	12	2	1	2	2	80
57	14	14	1	1	36	32	3	12	1	1	3	1	82
58	14	14	0	0	10	28	11	12	2	1	1	1	90
59	0	9	0	0	0	0	17	0	2	1	1	1	51
60	14	25	1	2	38	42	11	12	2	1	1	1	66
61	33	33	2	2	57	77	1	25	1	2	3	2	68
62	0	9	0	0	0	9	15	0	1	1	1	2	80
63	14		1		57	64	4	25	1	2	3	1	60
64	19	19	1	1	15	57	8	0	2	1	2	2	91
65	33	33	1	1	57	100	5	25	1	2	3	2	42
66	14	14	1	1		42	5	25	1	2	3	2	66
67	25	25	1	1	57	75		25	1	2	3	2	43
68	25	25	1	1	57	91	3	25	1	2	3	2	40
69	14	14	1	1	38	37	8	0	1	2	3	2	78
70	14	14	1	1	38	42	3	25	2	1	3	2	61
71	0	0	0	0	7	0	14	0	2	1	1	2	60
72	9	14	0	1	0	42	11	0	2	1	1	2	69
73	9	9	0	0	0	9	13	12	2	1	2	2	68
74	0	9	0	0	0	9	12	12	1	2	3	2	72
75	0	0	0	0	0	0	15	0	2	1	1	2	79
76	0	9	0	0	6	42	14	25	1	1	2	2	60
77	14	14	1	1	32	42	10	12	2	1	2	2	59
78	25	14	1	1	55	80	1	25	1	2	3	2	87
79	25	33	1	2	57	80	4	25	2	1	3	2	63
80	14	14	1	1	57	80	9	25	1	2	3	2	64
81	14	14	1	1	51	69	17	25	1	2	1	2	58
82	25	33	1	1	57	75	8	25	1	2	2	2	38
83	25	33	1	2	51	100	1	25	2	1	3	2	80
84	14	14	1	1	44	83	4	25	2	2	3	2	66
85	14	14	1	1		53	3	25	2	1	3	2	86
86	0	9	0	0	0	0	17	0	2	1	1	2	61
87	14	14	1	1	57	42	6	12	2	1	2	2	72
88	14	25	1	1	57	100	5	25	1	2	3	2	59
89	14	14	1	1	57	58	5	25	1	1	2	2	63
90	14		1		53	91	9	25	1	2	3	2	79

## Sheet: Code book
Label	Description
ID	Patient ID
SA_1	Shoulder abduction (range 0-33) - visit 1
SA_2	Shoulder abduction (range 0-33) - visit 2
FE_1	Finger extension (range 0-3) - visit 1
FE_2	Finger extension (range 0-3) - visit 2
ARAT_3	Action Research Arm Test (range 0-57) - visit 3
MI_LE_1	Motricity Index Lower Extremity subscale (range 0-100) - visit 1
NIHSS_1	National Institutes of Health Stroke Scale (range 0-42) - visit 1
TCTs_1	Trunk Control Test Sitting Balance (range 0-25) - visit 1
DOM_AFF	Dominant side affected (Yes = 1; No = 2)
STR_SD	Stroke side (Left = 1; Right = 2)
BMFRD	Bamford classification (TACI, Total Anterior Cerebral Infarction = 1; PACI, Partial Anterior Cerebral Infarktion = 2; LACI, Lacunar Anterior Cerebral Infaktion = 3)
SEX	Gender (Male = 1; Female = 2)
AGE	In years
